# Supplementary material for: Evaluating the Anticholinergic Burden in Older Patients: Comprehensive Insights from a Nationwide Survey Among Emergency Medicine Specialists in the UK
Source: Geriatrics (Basel). 2025 Oct 24;10(6):137. doi: 10.3390/geriatrics10060137 (PMC12641666; doi:10.3390/geriatrics10060137)
Supplement: Supplementary file 1 [file geriatrics-10-00137-s001.zip]

Archive with 1 entries (1 files):
- geriatrics-3905295-supplementary.pdf
